# Supplementary material for: Novel approach of prophylactic radiation to reduce toxicities comparing 2-step40 with 56-Gy simultaneous integrated boost intensity-modulated radiation therapy for locally advanced squamous cell carcinoma of the head and neck, an intergroup phase III trial (JCOG1912, NEW BRIDGE)
Source: BMC Cancer. 2023 Nov 6;23:1068. doi: 10.1186/s12885-023-11503-z (PMC10626703; doi:10.1186/s12885-023-11503-z)
Supplement: Supplementary file 1 — Additional file 1. [file 12885_2023_11503_MOESM1_ESM.xlsx]

## Sheet: member
Member	Affiliation
Hideya Yamazaki	Department of Radiology, Graduate School of Medical Science, Kyoto Prefectural University of Medicine, Kyoto, Japan.
Koji Konishi	Department of Radiation Oncology, Osaka International Cancer Institute, Osaka, Japan.
Yasushi Hamamoto	Department of Radiation Oncology, National Hospital Organization Shikoku Cancer Center, Matsuyama, Japan.
Akihiro Nishie	Department of Radiology, Graduate School of Medical Science, University of the Ryukyus, Okinawa, Japan
Masahiro Hiraoka	Department of Radiation Oncology, Japanese Red Cross Society Wakayama Medical Center, Wakayama, Japan.
Naoyuki Shigematsu	Department of Radiology, Keio University School of Medicine, Tokyo, Japan.
Naoto Shikama	Department of Radiation Oncology, Juntendo University, Tokyo, Japan.
Keiko Shibuya	Department of Radiation Oncology, Osaka Metropolitan University Graduate School of Medicine, Osaka, Japan.
Fumiaki Isohashi	Department of Radiation Oncology, Nara Medical University, Kashihara, Japan
Tomoki Kimura	Department of Radiation Oncology, Kochi University Hospital, Kochi, Japan.
Chikako Yamauchi	Department of Radiation Oncology, Shiga General Hospital, Shiga, Japan.
Hiraku Sato	Department of Radiation Oncology, Faculty of Medicine, Yamagata University, Yamagata, Japan.
Yasuo Matsumoto	Department of Radiation Oncology, Niigata Cancer Center Hospital, Niigata, Japan.
Hiroshi Onishi	Department of Radiology, University of Yamanashi, Japan.
Shigeyuki Murayama	Division of Proton Therapy, Radiation and Proton Therapy Center, Shizuoka Cancer Center Hospital, Suntou-gun, Japan.
Kazuhiko Ogawa	Department of Radiation Oncology, Osaka University Graduate School of Medicine, Osaka, Japan.
Yukinori Matsuo	Department of Radiation Oncology, Faculty of Medicine, Kindai University, Osaka, Japan.
Kayoko Tsujino	Department of Radiation Oncology, Hyogo Cancer Center, Akashi, Japan.
Yuji Murakami	Department of Radiation Oncology, Graduate School of Biomedical and Health Sciences, Hiroshima University, Hiroshima, Japan
Tadamasa Yoshitake	Department of Clinical Radiology, Graduate School of Medical Sciences, Kyushu University, Fukuoka, Japan.
Hiromitsu Iwata	Department of Radiation Oncology, Nagoya Proton Therapy Center, Nagoya City University West Medical Center, Nagoya, Japan.
Daisaku Yoshida	Department of Radiation Oncology, Kanagawa Cancer Center, Yokohama, Japan.
Masaki Kokubo	Department of Radiation Oncology, Kobe City Medical Center General Hospital, Japan.
Katsumasa Nakamura	Department of Radiation Oncology, Hamamatsu University School of Medicine, Hamamatsu, Japan.
Akitomo Sugawara	Department of Radiation Oncology, Tokai University School of Medicine, Isehara, Kanagawa, Japan.
Tomoaki Okimoto	Department of Radiology, Hyogo Ion Beam Medical Center, Tatsuno, Japan.
Katsuyuki Shirai	Department of Radiology, Jichi Medical University Hospital, Shimotsuke, Japan.
Takafumi Toita	Radiation Therapy Center, Okinawa Chubu Hospital, Uruma, Okinawa, Japan.
Hisanori Ariga	Department of Radiation Oncology, Iwate Medical University Hospital, Iwate Medical University, Yahaba, Japan.
Masahiro Kenjo	Hiroshima High-Precision Radiation therapy Cancer Center, Hiroshima, Japan.
Masayuki Araya	Department of Radiology, Center of Proton Therapy, Aizawa Hospital, Nagano, Japan.
Koichi Inoue	Department of Radiation Oncology and Image-Applied Therapy, Tochigi Cancer Center, Utsunomiya, Japan.
Keiichi Jingu	Department of Radiation Oncology, Graduate School of Medicine, Tohoku University, Sendai, Japan.
Hideyuki Sakurai	Department of Radiation Oncology, University of Tsukuba, Tsukuba, Japan.
Keiko Murofushi	Division of Radiation Oncology, Department of Radiology, Tokyo Metropolitan Cancer and Infectious Diseases Center, Komagome Hospital, Tokyo, Japan.
Yoshinori Ito	Department of Radiation Oncology, Showa University School of Medicine, Tokyo, Japan.
Yasuo Yoshioka	Department of Radiation Oncology, Cancer Institute Hospital, Japanese Foundation for Cancer Research, Tokyo, Japan.
Hideomi Yamashita	Department of Radiation Oncology, The University of Tokyo, Tokyo, Japan.
Hiromichi Ishiyama	Department of Radiation Oncology, Kitasato University School of Medicine, Sagamiharashi, Japan.
Tatsuya Ohno	Department of Radiation Oncology, Gunma University, Maebashi, Japan.
Shigehiro Kudo	Department of Radiation Oncology, Ina, Saitama Prefectural Hospital Organization Saitama Cancer Center, Saitama, Japan.
Shingo Kato	Department of Radiation Oncology, Saitama Medical University International Medical Center, Japan.
Tetsuo Akimoto	Division of Radiation Oncology and Particle Therapy, National Cancer Center Hospital East, Chiba, Japan.
Ryusuke Hara	Department of Radiation Oncology, Chiba Cancer Center, Chuo-ku, Chiba, Japan.
Takashi Uno	Department of Diagnostic Radiology & Radiation Oncology, Graduate School of Medicine, Chiba University, Chiba, Japan.
Hiroshi Igaki	Department of Radiation Oncology, National Cancer Center Hospital, Tokyo, Japan.
Toshiya Maebayashi	Department of Radiology, Nihon University School of Medicine, Tokyo, Japan.
Hidefumi Aoyama	Department of Radiation Oncology, Faculty of Medicine and Graduate School of Medicine, Hokkaido University, Sapporo, Hokkaido, Japan.
Koh-ichi Sakata	Department of Radiology, Sapporo Medical University School of Medicine, Sapporo, Japan.
Naoki Nakamura	Department of Radiation Oncology, St. Marianna University School of Medicine Hospital, Kawasaki, Japan.
Shigeyuki Murono	Department of Otolaryngology, School of Medicine, Fukushima Medical University, Fukushima, Japan.
Takashi Nakagawa	Department of Otorhinolaryngology, Graduate School of Medical Sciences, Kyushu University, Fukuoka, Japan.
Hiroyuki Ozawa	Department of Otorhinolaryngology, Head and Neck Surgery, Keio University School of Medicine, Tokyo, Japan.
Takenori Ogawa	Department of Otolaryngology-Head and Neck Surgery, Gifu University Graduate School of Medicine, Gifu City, Japan
Takashi Mukaigawa	Division of Head and Neck Surgery of Shizuoka Cancer Center, Sunto-gun, Japan.
Nobuhiro Hanai	Department of Head and Neck Surgery, Aichi Cancer Center Hospital, Nagoya, Japan.
Naoki Nishio	Department of Otorhinolaryngology, Nagoya University Graduate School of Medicine, Nagoya, Japan.
Koichi Omori	Department of Otolaryngology, Head and Neck Surgery, Graduate School of Medicine, Kyoto University, Kyoto, Japan.
Hidetoshi Hayashi	Department of Medical Oncology, Faculty of Medicine, Kindai University, Osaka-Sayama, Japan
Takashi Fujii	Department of Head and Neck Surgery, Osaka International Cancer Institute, Osaka City, Japan.
Yuji Hirayama	Department of Head and Neck Surgery, Hyogo Cancer Center, Akashi, Japan.
Hirokazu Uemura	Department of Otolaryngology-Head and Neck Surgery, Nara Medical University, Kashihara, Nara, Japan.
Nobuya Monden	Division of Head and Neck and Thyroid Oncology, National Hospital Organization Shikoku Cancer Center, Ehime, Japan.
Tsutomu Ueda	Department of Otorhinolaryngology, Head and Neck Surgery Graduate School of Biomedical and Health Sciences, Hiroshima University, Hiroshima, Japan.
Seiichi Yoshimoto	Department of Head and Neck Surgery, National Cancer Center Hospital, Tokyo, Japan.
Nobuhiko Oridate	Department of Otorhinolaryngology-Head and Neck Surgery, Yokohama City University, School of Medicine, Yokohama, Japan.
Takahiro Asakage	Department of Head and Neck Surgery, Tokyo Medical and Dental University, Tokyo, Japan.
Mitsuhiko Nakahira	Department of Head and Neck Surgery, Otolaryngology, Saitama Medical University International Medical Center, Hidaka, Japan.
Kiyoaki Tsukahara	Department of Otorhinolaryngology Head and Neck Surgery, Tokyo Medical University, Japan.
Kenji Kawada	Department of Medical Oncology, Fujita Health University School of Medicine, Toyoake, Japan.
Shigeru Hirano	Department of Otolaryngology-Head and Neck Surgery, Kyoto Prefectural University of Medicine, Kyoto, Japan.
Takuo Fujisawa	Department of Otolaryngology, Head and Neck Surgery, Kansai Medical University Hospital, Hirakata, Japan.
Mizuo Ando	Department of Otolaryngology-Head and Neck Surgery, Okayama University Graduate School of Medicine, Dentistry and Pharmaceutical Sciences, Okayama, Japan.
Muneyuki Masuda	Department of Head and Neck Surgery, National Hospital Organization Kyushu Cancer Center, Fukuoka, Japan.
Akira Ohkoshi	Department of Otorhinolaryngology, Head and Neck Surgery, Tohoku University Graduate School of Medicine, Sendai, Japan.
Yukinori Asada	Department of Head and Neck Surgery, Miyagi Cancer Center, Natori, Japan.
Masato Nagaoka	Department of Otolaryngology, The Jikei University School of Medicine, Tokyo, Japan.
Shujiro Minami	Department of Otolaryngology, National Hospital Organization Tokyo Medical Center, Meguro, Japan.
Hiroki Mitani	Department of Head and Neck Surgery, Cancer Institute Hospital of Japanese Foundation for Cancer Research, Tokyo, Japan.
Yuki Saito	Departments of Otolaryngology, Head and Neck Surgery, University of Tokyo, Tokyo, Japan.
Kenji Okami	Department of Otolaryngology, Head and Neck Surgery, School of Medicine, Tokai University, Isehara, Japan.
hiroshi nishino	Department of Otolaryngology Jichi Medical University Hospital Tochigi Japan.
Satoshi Shirakura	Department of Head and Neck Surgery, Saitama Prefectural Cancer Center, Saitama, Japan
Makoto Tahara	Department of Head and Neck Medical Oncology, National Cancer Center Hospital East, Kashiwa, Japan.
Kiyoto Shiga	Department of Otolaryngology-Head and Neck Surgery, Iwate Medical University School of Medicine, Yahaba, Japan.
